# Supplementary material for: Architecture of the chikungunya virus replication organelle
Source: eLife. 2022 Oct 19;11:e83042. doi: 10.7554/eLife.83042 (PMC9633065; doi:10.7554/eLife.83042)
Supplement: Figure 3—figure supplement 1—source data 1. [file elife-83042-fig3-figsupp1-data1.zip]

Archive with 4 entries (4 files):
- Figure 3 - figure supplement 1 - source data 1/Figure 3 - figure supplement 1B.jpg
- Figure 3 - figure supplement 1 - source data 1/Figure 3 - figure supplement 1B_marked.jpg
- Figure 3 - figure supplement 1 - source data 1/Figure 3 - figure supplement 1E marked.jpg
- Figure 3 - figure supplement 1 - source data 1/Figure 3 - figure supplement 1E.jpg
